# Supplementary material for: Highly compressible and anisotropic lamellar ceramic sponges with superior thermal insulation and acoustic absorption performances
Source: Nat Commun. 2020 Jul 24;11:3732. doi: 10.1038/s41467-020-17533-6 (PMC7382455; doi:10.1038/s41467-020-17533-6)
Supplement: Supplementary file 3 — Supplementary Movies [file 41467_2020_17533_MOESM3_ESM.zip]

Archive with 10 entries (9 files):
- Videos/
- Videos/Supplementary Movie 1 Peeling single microfiber layer off from the sponge.mp4
- Videos/Supplementary Movie 2 Compressibility of the SAC sponge calcinated at 1000íμ for 1h.mp4
- Videos/Supplementary Movie 3 Flexibility of the SAC sponge.mp4
- Videos/Supplementary Movie 4 Mechanical compression test of the SAC sponge.mp4
- Videos/Supplementary Movie 5 In-situ SEM observation of the SAC sponge.mp4
- Videos/Supplementary Movie 6 Butane blowlamp test.mp4
- Videos/Supplementary Movie 7 Compressibility of the SAC sponge treated at 1000íμ for 24 h.mp4
- Videos/Supplementary Movie 8 Compressibility of the SAC sponge immersed in liquid N2.mp4
- Videos/Supplementary Movie 9 Compressibility of the SAC sponge immersed in liquid N2 for 24 h.mp4
